# Supplementary material for: Tailoring NiO-Based Nanostructures for the Electrochemical Valorization of Ethanol: Structure–Property Insights
Source: Nanomaterials (Basel). 2026 Apr 21;16(8):496. doi: 10.3390/nano16080496 (PMC13118891; doi:10.3390/nano16080496)
Supplement: Supplementary file 1 [file nanomaterials-16-00496-s001.zip]

Archive with 1 entries (1 files):
- nanomaterials-4261327-supplementary.pdf
